# Supplementary material for: Determinants of bank’s efficiency in an emerging economy: A data envelopment analysis approach
Source: PLoS One. 2023 Mar 14;18(3):e0281663. doi: 10.1371/journal.pone.0281663 (PMC10027419; doi:10.1371/journal.pone.0281663)
Supplement: S1 File — (XLSX) [file pone.0281663.s001.xlsx]

## Sheet: Updated For Run Data sheet 2020
	Banks	Years	SIZE	ROE%	ROE	Total assets/total equity	No of Employees	No of Branches	Adm Exp	Non Interest Expense	Loan Loss Provisions	Net interest Income	Net Commission	Total Other Income	input/Out put	output/ input	Managerial ownership	Dummy MO	Global Ultimate Owners GUO	Domestic Ultimate Owner DUO	Satate Ultimate Owner Banks SUO	ERM Score	ROE%	Corporate Governance
			Bank Size	ROE%	ROE	TATE (Leverage value)	Inputs					Outputs			Techinical efficiency		Managerial ownership		Ownership Strcture			ERM Score	ROE%
							DEA										Type of Ownership							Board Size	DBS	Independent Director	Board Independence	DBI	CEO/ Chairmain Duality	CD	Managerial ownership	MO	Transparency	Audit Committee independence	Audit committee members	No of Director in audit committee	CG
1	Allied Bank Limited	2011	8.62157	27.4153	0.274	17.9165	11690	779	9423503	9705903	12535255	18699809	2708002	35986	1.47722	0.676949	0.34	1	1	0	0	4.5	27.4153	11	0	6	1.83333	0	No	1	0.27	1	1	0	3	1	3
1	Allied Bank Limited	2012	8.65315	25.137	0.251	15.7538	12588	806	11241587	11810339	15420788	22565044	2491200	251328	1.52073	0.657577	0.34	1	1	0	0	4.5	25.137	9	1	6	1.5	0	No	1	0.34	1	1	0	3	1	4
1	Allied Bank Limited	2013	8.7124	28.44	0.2844	14.7829	13029	837	13165876	14003346	17671070	25171039	2730686	47649	1.60484	0.623117	0.48	1	1	0	0	4.5	28.44	8	1	7	1.14286	0	No	1	0.34	1	1	0	3	1	4
1	Allied Bank Limited	2014	8.80066	28.462	0.28462	15.1478	13059	875	14546399	15633630	17752942	18360947	2570107	271890	2.26133	0.442217	0.564	1	1	0	0	4.75	28.462	9	1	8	1.125	1	No	1	0.48	1	1	1	4	2	6
1	Allied Bank Limited	2015	8.86581	29.96	0.2996	14.8993	10213	950	15510463	15946994	651481	21669655	3079338	1247698	1.23555	0.809359	0.634	1	1	0	0	4.75	29.96	9	1	6	1.5	1	No	1	0.564	1	1	1	3	2	6
1	Allied Bank Limited	2016	8.92545	25.94	0.2594	14.5617	10121	1000	16951414	17110845	2111694	28186155	3301188	1127832	1.10946	0.901343	0.71	1	1	0	0	4.75	25.94	9	1	7	1.28571	1	No	1	0.634	1	1	1	3	2	6
1	Allied Bank Limited	2017	8.99636	23.26	0.2326	11.1103	10300	1100	1.7799e+07	19161471	-28812	28172836	32118324	890003	0.60383	1.65609	0.697444	1	1	0	0	4.75	23.26	8	1	6	1.33333	1	No	1	0.71	1	1	1	3	2	6
1	Allied Bank Limited	2018	9.02896	20.26	0.2026	10.6179	10450	1150	20295643	20886967	-260453	36151937	32118324	361750	0.596424	1.67666	0.746844	1	1	0	0	4.75	20.26	8	1	7	1.14286	1	No	1	0.697444	1	1	1	3	2	6
1	Allied Bank Limited	2019	9.09542	16.63	0.1663	11.6732	10637	1250	21423547	21529503	-1462656	33266142	32118324	147324	0.633315	1.57899	0.796244	1	1	0	0	4.75	16.63	8	1	7	1.14286	1	No	1	0.746844	1	1	1	3	2	6
1	Allied Bank Limited	2020	9.1311	12.179	0.12179	12.4312	11206	1345	11321143	23644072	33254633	73275474	4981220	1544100	0.855034	1.16954	0.836057	1	1	0	0	4.75	12.179	8	1	7	1.14286	1	No	1	0.796244	1	1	1	3	2	6
2	Albaraka Bank Limited	2011	7.29584	-16	-0.16	5.60624	867	58	1410569	1436066	313887	679338	56801	145450	3.58608	0.278856	2.16667	1	1	0	0	3.75	-16	11	0	9	1.22222	1	No	1	6	1	1	0	4	2	4
2	Albaraka Bank Limited	2012	7.78364	-15	-0.15	8.7674	1322	72	1508590	1595139	1907248	540186	68535	23436	7.929	0.126119	0	0	1	0	0	3.75	-15	11	0	9	1.22222	1	No	1	2.16667	1	1	0	4	2	4
2	Albaraka Bank Limited	2013	7.86061	5.63	0.0563	9.95267	1238	78	1910731	1926488	1979064	1697956	202306	2405	3.0576	0.327054	0.3	0	1	0	0	4	5.63	13	0	9	1.44444	1	No	1	0	0	1	0	4	2	3
2	Albaraka Bank Limited	2014	7.86846	-9.7	-0.097	11.11	1293	83	1991125	2102545	2714908	1545891	243006	14031	3.77716	0.264749	1	0	1	0	0	4	-9.7	13	0	9	1.44444	1	No	1	0.3	0	1	0	4	2	3
2	Albaraka Bank Limited	2015	7.94329	-0.62	-0.0062	13.1966	1377	97	2118613	2137309	2778875	1791138	280884	9449	3.38043	0.29582	1	0	1	0	0	4	-0.62	13	0	9	1.44444	1	No	1	1	0	1	0	4	2	3
2	Albaraka Bank Limited	2016	7.97474	-0.12	-0.0012	8.09398	1638	101	2545583	2594392	2795155	2169724	401845	5242	3.08011	0.324663	2	0	1	0	0	4	-0.12	13	0	9	1.44444	1	No	1	1	0	1	0	4	2	3
2	Albaraka Bank Limited	2017	7.27573	0.1	0.001	9.32381	1800	130	2.67286e+06	2.72411e+06	2.93491e+06	2250500	460500	4000	3.06955	0.325781	1.5	0	1	0	0	4	0.1	14	0	9	1.55556	0	No	1	2	0	1	0	4	2	3
2	Albaraka Bank Limited	2018	6.95141	0.1	0.001	9.22868	2043	155	-3414381	3502361	3.08166e+06	2363163	521529	3463	1.09822	0.910562	1.5	0	1	0	0	4	0.1	11	0	9	1.22222	1	No	1	1.5	0	1	0	4	2	3
2	Albaraka Bank Limited	2019	7.21847	0.2	0.002	8.78194	1929	188	4929047	5040385	3.23574e+06	3648849	667109	4509	3.05691	0.327127	1.5	0	1	0	0	4.25	0.2	11	0	9	1.22222	1	No	1	1.5	0	1	0	4	2	3
2	Albaraka Bank Limited	2020	8.10996	-1.93584	-0.0193584	9.82791	12937	697	4788529	4788529	-770029	1070926	158578	120098	6.53575	0.153005	1.5	0	1	0	0	0.25	-1.93584	11	0	9	1.22222	1	No	1	1.5	0	1	0	4	2	3
3	Bank Al-Habib	2011	8.3976	22.6011	1.35936	20.1154	4645	255	5207953	5207953	1210572	1011349	1011349	284123	5.04217	0.198327	0.1191	1	0	1	0	4.5	22.6011	10	0	8	1.25	1	No	1	0.12	1	1	1	5	3	5
3	Bank Al-Habib	2012	8.47936	24.2508	1.32859	20.0914	5245	277	6162449	6323928	1682297	10796889	1176958	26071	1.18119	0.846603	0.1202	1	0	1	0	4.5	24.2508	10	0	8	1.25	1	No	1	0.1191	1	1	1	5	3	5
3	Bank Al-Habib	2013	8.58465	25.2036	1.32231	8.74928	6025	290	7584677	7746728	2998847	14128860	1305976	41383	1.18482	0.844009	0.1189	1	0	1	0	4.5	25.2036	10	0	8	1.25	1	No	1	0.1202	1	1	1	5	3	5
3	Bank Al-Habib	2014	8.6562	25.1842	1.3182	21.517	6553	308	8795739	8993952	3062933	15362208	1502213	453619	1.20449	0.830224	0.0854081	1	0	1	0	4.5	25.1842	10	0	8	1.25	1	No	1	0.1189	1	1	1	5	3	5
3	Bank Al-Habib	2015	8.66344	21.0222	1.13635	19.8358	7185	320	10008680	10176558	6083195	14261356	1894163	546088	1.57326	0.635624	0.0846757	1	0	1	0	4.5	21.0222	10	0	8	1.25	1	No	1	0.0854081	1	1	1	5	3	5
3	Bank Al-Habib	2016	8.76262	22.0339	1.23656	21.0096	8100	459	-12189767	12401900	-6615999	19064311	1950797	637546	-0.295359	-3.38571	0.0856	1	0	1	0	4.5	22.0339	10	0	8	1.25	1	No	1	0.0846757	1	1	1	5	3	5
3	Bank Al-Habib	2017	8.80637	20.6582	1.20249	20.1995	8515	500	14749244	15090225	1965301	47820451	2551324	907793	0.620399	1.61187	0.110053	1	0	1	0	4.5	20.6582	10	0	8	1.25	1	No	1	0.0856	1	1	1	5	3	5
3	Bank Al-Habib	2018	8.87611	20.1419	1.16993	20.9292	8800	545	17782622	17252345	-638049	50316283	3221927	1471749	0.625455	1.59884	0.0846757	1	0	1	0	4.5	20.1419	10	0	8	1.25	1	No	1	0.110053	1	1	1	5	3	5
3	Bank Al-Habib	2019	8.84777	21.6911	1.26261	17.2596	9105	610	1.95609e+07	1.88793e+07	384824	50320755	4150773	2571659	0.680796	1.46887	0.0854081	1	0	1	0	4.5	21.6911	11	0	9	1.22222	1	No	1	0.0846757	1	1	1	5	3	5
3	Bank Al-Habib	2020	8.91751	21.149	1.22843	20.2662	13221	721	1.95609e+07	1.88793e+07	384824	60743247	4150773	183322	0.596813	1.67557	0.089679	1	0	1	0	4.5	21.149	11	0	9	1.22222	1	No	1	0.0854081	1	1	1	5	3	5
4	Bank Alfalah Limited	2011	8.59003	-0.507726	-0.026512	20.9491	9551	253	10923507	11001542	8597664	10907132	1913004	1309527	2.16088	0.462774	0.177	1	0	1	0	4.5	-0.507726	7	1	6	1.16667	1	No	1	0.177	1	1	0	4	2	5
4	Bank Alfalah Limited	2012	8.61435	5.51021	0.298229	20.5221	10009	298	12578080	12753841	10629679	13674808	1986470	1302813	2.12047	0.471593	0.177	1	0	1	0	4.5	5.51021	7	1	6	1.16667	1	No	1	0.177	1	1	0	4	2	5
4	Bank Alfalah Limited	2013	8.67041	18.2127	0.984768	12.8757	10123	313	13832096	14215188	12330753	18610693	2148239	1783309	1.79168	0.558136	0.177	1	0	1	0	4.5	18.2127	7	1	6	1.16667	1	No	1	0.177	1	1	0	4	2	5
4	Bank Alfalah Limited	2014	8.72954	16.2795	0.906769	22.8663	9897	471	15204036	15519468	13871515	18579862	2536717	1756348	1.95014	0.512784	0.177	1	0	1	0	4.5	16.2795	7	1	6	1.16667	1	No	1	0.177	1	1	0	4	2	5
4	Bank Alfalah Limited	2015	8.78577	15.0932	0.814629	23.5577	9857	547	17288779	17312666	10767677	16894831	2800461	1862498	2.10502	0.475055	0.177	1	0	1	0	4.5	15.0932	7	1	6	1.16667	1	No	1	0.177	1	1	0	4	2	5
4	Bank Alfalah Limited	2016	8.87106	14.9333	0.850717	28.779	11670	648	20261215	20862516	11155119	21873474	3120035	2162836	1.92556	0.519329	0.1778	1	0	1	0	4.5	14.9333	7	1	6	1.16667	1	No	1	0.177	1	1	0	4	2	5
4	Bank Alfalah Limited	2017	7.95589	15.137	0.910863	1.67012	10100	600	2.12743e+07	2.19056e+07	1.17129e+07	61404178	457032	2115955	0.858173	1.16527	0.178889	1	0	1	0	4.5	15.137	7	1	6	1.16667	1	No	1	0.1778	1	1	0	4	2	5
4	Bank Alfalah Limited	2018	8.96259	13.7909	0.865651	15.2592	9090	500	23683609	23692195	-7508	57245259	5121885	1772122	0.738672	1.35378	0.179422	1	0	1	0	4.5	13.7909	8	1	7	1.14286	1	No	1	0.178889	1	1	0	5	1	5
4	Bank Alfalah Limited	2019	8.99512	15.5	0.155	15.0279	8020	475	25116135	25389343	-1338	56926964	6696571	1761103	0.772546	1.29442	0.179956	1	0	1	0	4.5	15.5	8	1	7	1.14286	1	No	1	0.179422	1	1	0	5	1	5
4	Bank Alfalah Limited	2020	9.00372	15.281	0.15281	13.0951	8699	486	194582	24769384	576460	59323522	6795955	1697583	0.376743	2.65433	0.179956	1	0	1	0	4.5	15.281	8	1	7	1.14286	1	No	1	0.179956	1	1	0	5	1	5
5	Bank Islami	2011	7.53513	-9.76885	-1.81792	7.10879	1471	102	1755503	1766120	230928	971722	37854	24423	3.63068	0.27543	0.196	1	1	0	0	3	-9.76885	7	1	6	1.16667	0	No	1	0.196	1	1	1	3	2	5
5	Bank Islami	2012	7.65356	0.867916	0.104017	9.57795	1347	102	1895476	1918661	296681	1748676	87821	59070	2.16941	0.460954	0.196	1	1	0	0	3	0.867916	7	1	6	1.16667	0	No	1	0.196	1	1	1	3	2	5
5	Bank Islami	2013	7.76953	8.0611	0.78314	11.9063	1452	102	2147527	2215498	360523	2618799	110118	39279	1.70692	0.585849	0.196	1	1	0	0	3.5	8.0611	7	1	6	1.16667	0	No	1	0.196	1	1	1	3	2	5
5	Bank Islami	2014	7.87061	5.71615	0.468881	13.7756	1648	141	2271642	2279759	467002	2468341	181237	31870	1.87219	0.534133	0.098	1	1	0	0	3.75	5.71615	7	1	6	1.16667	0	No	1	0.196	1	1	1	3	2	5
5	Bank Islami	2015	7.9388	3.19005	0.234625	15.5485	1808	201	2488004	2522180	575843	2499504	292186	277100	1.82092	0.549171	0.01	0	1	0	0	3.75	3.19005	7	1	6	1.16667	0	No	1	0.098	1	1	1	3	2	5
5	Bank Islami	2016	8.00853	4.77853	0.332046	21.4336	2529	213	3462351	3498039	524414	3353232	387333	632000	1.71239	0.583978	0.01	0	1	0	0	3.75	4.77853	8	1	7	1.14286	0	No	1	0.01	0	1	1	3	2	3
5	Bank Islami	2017	8.24113	-237	-0.0014	0.0253508	3000	273	3.63547e+06	3.84784e+06	-482000	6476817	410112	2644137	0.734921	1.36069	0.01	0	1	0	0	3.75	-237	8	1	7	1.14286	0	No	1	0.01	0	1	1	3	2	3
5	Bank Islami	2018	8.25731	4.27	0.0025	16.7048	3500	300	3.99902e+06	4.23263e+06	-2030000	7653018	361536	2875367	0.569834	1.7549	0.01	0	1	0	0	3.75	4.27	8	1	7	1.14286	0	No	1	0.01	0	1	1	3	2	3
5	Bank Islami	2019	8.33479	13.46	0.0079	15.6914	4227	330	4.39892e+06	4.65589e+06	-392000	7835893	647468	2897394	0.761581	1.31306	0.01	0	1	0	0	3.75	13.46	8	1	7	1.14286	0	No	1	0.01	0	1	1	3	2	3
5	Bank Islami	2020	8.33613	14.9	0.149	14.1945	3200	330	2031643	4918193	309709	9418531	842235	23029	0.706264	1.4159	0.01	0	1	0	0	3.75	14.9	8	1	7	1.14286	0	No	1	0.01	0	1	1	3	2	3
6	Bank of Khyber	2011	7.58895	6.72	0.92	7.30915	762	41	719453	920279	2972778	999626	127123	69896	3.85521	0.25939	0.05	0	1	0	1	4.25	6.72	7	1	6	1.16667	0	No	1	0.05	0	1	1	5	4	4
6	Bank of Khyber	2012	7.70582	7.33578	1.25771	9.05937	1198	62	943680	951391	3024683	1282089	172565	66006	3.2361	0.309014	0.05	0	1	0	1	4.25	7.33578	8	1	6	1.33333	0	No	1	0.05	0	1	1	5	4	4
6	Bank of Khyber	2013	7.83521	8.82641	1.46337	7.05966	1384	77	1468480	1506843	2988661	2394885	232828	65142	2.21529	0.451409	0.05	0	1	0	1	4.25	8.82641	8	1	6	1.33333	0	No	1	0.05	0	1	1	5	4	4
6	Bank of Khyber	2014	7.91475	9.75959	1.43166	7.62274	1384	85	1657560	1822549	3007955	2593765	241008	61276	2.24082	0.446265	0.05	0	1	0	1	4.25	9.75959	8	1	6	1.33333	0	No	1	0.05	0	1	1	5	4	4
6	Bank of Khyber	2015	8.03411	9.5046	1.21255	9.08269	1501	100	1970355	2011166	2863903	3071105	221209	87291	2.02598	0.493587	0.05	0	1	0	1	4.25	9.5046	8	1	6	1.33333	0	No	1	0.05	0	1	1	5	4	4
6	Bank of Khyber	2016	8.10074	9.53125	1.11784	10.7425	2083	116	2420493	2471467	3142923	3540565	233055	70836	2.09056	0.47834	0.05	0	1	0	1	4.25	9.53125	8	1	6	1.33333	0	No	1	0.05	0	1	1	5	4	4
6	Bank of Khyber	2017	8.19078	11.6043	1.27226	9.74764	1800	130	2.66254e+06	2.71861e+06	3.30007e+06	10869473	257522	235816	0.764173	1.3086	0.05	0	1	0	1	4.25	11.6043	8	1	6	1.33333	0	No	1	0.05	0	1	1	5	4	4
6	Bank of Khyber	2018	8.31471	12.6043	1.11765	12.7861	1550	150	2.9288e+06	2.99048e+06	3.46507e+06	12049052	252781	177359	0.752136	1.32955	0.05	0	1	0	1	4.25	12.6043	7	1	6	1.16667	0	No	1	0.05	0	1	1	4	3	4
6	Bank of Khyber	2019	8.3894	12	0.00017887	16.4042	1405	166	3774778	3758247	3.63833e+06	14375382	325136	204510	0.749608	1.33403	0.05	0	1	0	1	4.25	12	7	1	6	1.16667	0	No	1	0.05	0	1	1	4	3	4
6	Bank of Khyber	2020	8.34849	4	0.04	19.0605	1388	169	4077397	4077397	4485603	14686465	406893	244050	0.824256	1.21321	0.05	0	1	0	1	4.25	4	7	1	6	1.16667	0	No	1	0.05	0	1	1	4	3	4
7	Bank of Punjab	2011	8.3358	-204.713	-5.01572	0.428623	4281	272	3028377	3029171	30174305	-3380662	657114	518553	-16.4338	-0.0608503	0.00014	0	1	0	1	4.5	-204.713	9	1	6	1.5	1	No	1	0	0	1	1	3	3	5
7	Bank of Punjab	2012	8.3602	-83.0518	-1.81557	0.453391	4466	273	3426329	4167934	29301458	-581467	561688	473055	81.4084	0.0122837	1.9e-05	0	1	0	1	4.5	-83.0518	11	0	9	1.22222	1	No	1	0.00014	0	1	1	4	4	4
7	Bank of Punjab	2013	8.4487	4.1332	0.115652	326.803	4674	284	3954066	3711281	26303094	-388260	724499	494103	40.9149	0.0244409	0	0	1	0	1	4.5	4.1332	10	0	8	1.25	1	No	1	1.9e-05	0	1	1	4	4	4
7	Bank of Punjab	2014	8.52128	15.1492	0.569186	-8.05265	5491	306	4430520	4558349	26299268	2143106	762490	585856	10.1087	0.098925	0	0	1	0	1	4.5	15.1492	9	1	6	1.5	1	No	1	0	0	1	1	3	3	5
7	Bank of Punjab	2015	8.5474	14.8268	0.559218	-51.2638	6092	334	5199782	5280175	25633504	4019034	775622	1148097	6.07797	0.164529	1.1e-05	0	1	0	1	4.5	14.8268	9	1	8	1.125	1	No	1	0	0	1	1	3	3	5
7	Bank of Punjab	2016	8.62363	17.3191	0.735126	-20.0295	6180	364	6217344	6250217	26702645	8995936	906494	1000180	3.59334	0.278293	9e-06	0	1	0	1	4.5	17.3191	9	1	8	1.125	1	No	1	1.1e-05	0	1	1	3	3	5
7	Bank of Punjab	2017	8.6742	18.1851	2.12773	1913.75	6739	406	6.83908e+06	6.87524e+06	2.93729e+07	31262880	828229	1482731	1.28357	0.779077	9e-06	0	1	0	1	4.5	18.1851	9	1	8	1.125	1	No	1	9e-06	0	1	1	3	3	5
7	Bank of Punjab	2018	8.73657	19.0944	1.90992	19.5736	7388	453	8346001	8463955	3.52475e+07	29744865	974703	17587491	1.0778	0.927817	9e-06	0	1	0	1	4.5	19.0944	9	1	8	1.125	1	No	1	9e-06	0	1	1	3	3	5
7	Bank of Punjab	2019	8.81261	12.7296	-1.18451	21.8469	8685	536	10089062	10645526	85358	34532045	1227035	1954525	0.552298	1.81062	9e-06	0	1	0	1	4.5	12.7296	10	0	9	1.11111	1	No	1	9e-06	0	1	1	4	4	4
7	Bank of Punjab	2020	8.85413	22.51	0.2251	18.87	8675	576	6384896	12716976	552392	46958070	3266117	1498792	0.38017	2.6304	9e-06	0	1	0	1	4.5	22.51	10	1	9	1.11111	1	No	1	9e-06	0	1	1	4	4	5
8	Faysal Bank Limited	2011	8.25736	10.2224	0.757064	16.8484	3018	133	4284086	4310671	6664336	4989990	885124	80591	2.56263	0.390225	0.02	0	1	1	0	4.75	10.2224	8	1	6	1.33333	0	No	1	0.05	0	1	0	—	—	3
8	Faysal Bank Limited	2012	8.26798	8.11472	0.531262	13.2507	2980	226	5369587	5485172	17163067	5031770	995814	610249	4.22141	0.236888	0.02	0	1	1	0	4.75	8.11472	8	1	6	1.33333	0	No	1	0.02	0	1	0	—	—	3
8	Faysal Bank Limited	2013	8.46623	7.16632	0.457339	16.9787	6442	257	10813919	11103387	17062123	9206354	1773198	1141086	3.21651	0.310896	0.02	0	1	1	0	4.75	7.16632	7	1	6	1.16667	0	No	1	0.02	0	1	1	3	3	4
8	Faysal Bank Limited	2014	8.49563	7.05509	0.468834	17.1102	6462	265	10810261	11004203	18268251	8963405	1857688	965534	3.40127	0.294008	0.02	0	1	1	0	4.75	7.05509	8	1	6	1.33333	0	No	1	0.02	0	1	1	3	3	4
8	Faysal Bank Limited	2015	8.55057	8.56374	0.55353	18.053	6866	269	11079122	11100821	2028087	10845153	2237474	573558	1.7732	0.563952	0.03	0	1	1	0	4.75	8.56374	8	1	6	1.33333	0	No	1	0.02	0	1	0	3	1	3
8	Faysal Bank Limited	2016	8.58897	10.2208	0.666382	21.6934	3036	274	1128647	500079	2088979	1549058	92188	550898	1.69743	0.589125	0.04	0	1	1	0	4.75	10.2208	9	1	7	1.28571	0	No	1	0.03	0	1	0	3	1	3
8	Faysal Bank Limited	2017	8.63354	14.9055	1.03211	0.0141693	5000	313	1.18508e+06	650103	2.19343e+06	32312553	2303447	1212165	0.112591	8.88172	0.045	0	1	1	0	4.75	14.9055	7	1	5	1.4	0	No	1	0.04	0	1	0	3	1	3
8	Faysal Bank Limited	2018	8.64784	13.1632	0.983782	0.012696	6100	350	1.30359e+06	780123	2.41277e+06	26200691	2528990	1550050	0.148711	6.72445	0.052	0	1	1	0	4.75	13.1632	7	1	5	1.4	0	No	1	0.045	0	1	0	3	1	3
8	Faysal Bank Limited	2019	8.68844	14.38	0.0097	14.4979	7030	405	12608000	12779000	-691000	28791306	3086639	1540403	0.739218	1.35278	0.0576667	0	1	1	0	4.75	14.38	7	1	5	1.4	0	No	1	0.052	0	1	0	3	1	3
8	Faysal Bank Limited	2020	8.77815	11.807	0.11807	13.7825	6210	455	5730026	14683205	125238	35201159	376590	3554907	0.525013	1.90472	0.06055	0	1	1	0	4.75	11.807	12	0	10	1.2	0	No	1	0.0576667	0	1	1	3	2	4
9	Habib Bank Limited	2011	8.91433	18.0153	1.65959	11.3481	13122	1454	21733407	22507572	31101874	41662839	4620148	3176865	1.52361	0.656337	0	0	1	1	0	3.5	18.0153	7	1	6	1.16667	1	No	1	0	0	1	1	3	2	5
9	Habib Bank Limited	2012	8.966	18.8665	1.8805	11.2529	13269	1459	24252960	25131510	42695625	46994773	5432706	2760230	1.66876	0.599249	0.0772	0	1	1	0	3.75	18.8665	7	1	6	1.16667	1	No	1	0	0	1	1	3	2	5
9	Habib Bank Limited	2013	9.02688	21.82	2.14991	10.337	13495	1464	27137304	27868598	46086048	54884083	5085472	2919535	1.6077	0.622006	0.0772	0	1	1	0	3.75	21.82	7	1	6	1.16667	1	No	1	0.0772	0	1	1	3	2	5
9	Habib Bank Limited	2014	9.20695	18.9215	1.6503	14.4148	13978	1497	30381020	31391573	12035322	57760261	6785687	3040178	1.09229	0.915511	0.1017	1	1	1	0	3.75	18.9215	7	1	6	1.16667	1	No	1	0.0772	0	1	1	3	2	5
9	Habib Bank Limited	2015	9.23433	16.808	1.37492	12.6632	13842	1594	36109857	36805757	66721715	55015664	8291686	2425583	2.12455	0.470688	0.327	1	1	1	0	3.75	16.808	8	3	6	1.33333	1	No	1	0.1017	1	1	1	3	2	6
9	Habib Bank Limited	2016	9.27115	20.4675	1.76642	14.3681	14123	1644	41306609	42590373	66180877	69086854	12119283	2865353	1.78531	0.560127	0.39	1	1	1	0	3.75	20.4675	11	1	6	1.83333	1	No	1	0.327	1	1	1	3	2	6
9	Habib Bank Limited	2017	9.34605	20.1005	1.71973	1.21478	15500	1670	4.33719e+07	6.38856e+07	8.60351e+07	141101285	17193896	3214483	1.19689	0.835496	0.5612	1	1	1	0	4	20.1005	7	1	6	1.16667	1	No	1	0.39	1	1	1	3	2	6
9	Habib Bank Limited	2018	9.39919	1.71549e-05	0.181	1.27742	16500	1690	54790111	56144125	1.11846e+08	141089244	19026456	1794211	1.37606	0.726711	0.70535	1	1	1	0	4	1.71549e-05	7	1	6	1.16667	1	No	1	0.5612	1	1	1	3	2	6
9	Habib Bank Limited	2019	9.4288	1.52142e-05	0.042	14.2155	18129	1730	61973814	63541423	1.17438e+08	148010269	19519052	2119424	1.43221	0.69822	0.8495	1	1	1	0	4	1.52142e-05	7	1	6	1.16667	1	No	1	0.70535	1	1	1	3	2	6
9	Habib Bank Limited	2020	9.48085	6.413	0.06413	15.186	20254	1697	26961215	74481778	15361153	165282752	20689560	985867	0.624878	1.60031	0.891975	1	1	1	0	4	6.413	8	1	6	1.33333	1	No	1	0.8495	1	1	1	3	2	6
10	JS bank	2011	7.51713	-10.8859	-2.18234	5.84984	1200	101	1734815	1736161	473082	720586	132198	14607	4.54854	0.219851	0.0073	0	1	0	0	5	-10.8859	8	1	6	1.33333	1	No	1	0.008	0	1	1	3	2	5
10	JS bank	2012	7.59532	-7.091	-1.12752	6.76564	1255	126	1846840	1863793	525364	1044753	196215	15541	3.37234	0.29653	0.001	0	1	0	0	5	-7.091	8	1	6	1.33333	1	No	1	0.0073	0	1	1	3	2	5
10	JS bank	2013	7.73175	5.41523	0.768059	7.1418	1473	147	2098357	2106197	512666	1728682	351183	17514	2.24987	0.444469	0.0031	0	1	0	0	5	5.41523	8	1	6	1.33333	1	No	1	0.001	0	1	1	3	2	5
10	JS bank	2014	7.91153	8.72631	1.04329	8.01898	1715	185	2552845	2550215	970062	2264640	565956	64556	2.09834	0.476567	0.0029	0	1	0	0	5	8.72631	7	1	7	1	1	No	1	0.0031	0	1	1	3	2	5
10	JS bank	2015	8.05219	5.12283	0.477438	5.16896	2082	211	3038068	3048639	1398195	2325259	651575	222374	2.34033	0.427291	0.0028	0	1	0	0	5	5.12283	7	1	7	1	1	No	1	0.0029	0	1	1	3	2	5
10	JS bank	2016	8.24728	13.1425	0.983132	19.3861	2442	238	3950952	4017198	2051035	3854040	834931	1173579	1.70947	0.584976	0.0029	0	1	0	0	5	13.1425	7	1	7	1	1	No	1	0.0028	0	1	1	3	2	5
10	JS bank	2017	8.3394	16	1.03	13.6821	3500	260	5.39876e+06	9353282	3.07655e+06	15464522	1784854	323647	1.01476	0.985458	0.0029	0	1	0	0	5	16	8	1	7	1.14286	1	No	1	0.0029	0	1	1	3	2	5
10	JS bank	2018	8.42275	14	0.86	15.8979	4609	280	6748444	6847643	3.99952e+06	15169894	2083432	345648	1.00009	0.999914	0.0029	0	1	0	0	5	14	8	1	7	1.14286	1	No	1	0.0029	0	1	1	3	2	5
10	JS bank	2019	8.58918	6	0.3	23.2953	5364	322	8256335	8346882	-202814	20487216	2866534	382387	0.691186	1.44679	0.003045	0	1	0	0	5	6	8	1	7	1.14286	1	No	1	0.0029	0	1	1	3	2	5
10	JS bank	2020	8.65968	13	0.13	29.2472	8570	344	228728	9859000	-220000	30068981	3318985	136977	0.294606	3.39437	0.00319	0	1	0	0	5	13	9	1	8	1.125	1	No	1	0.0029	0	1	1	3	2	5
11	MCB	2011	8.70691	23.9625	3.27948	8.98806	13192	1074	10111330	10944304	15678345	35778685	3455948	736118	0.919378	1.08769	0.0755	0	0	1	0	3.75	23.9625	10	0	9	1.11111	1	No	1	0.044	0	1	0	4	0	3
11	MCB	2012	8.75401	21.8703	3.1184	8.71519	13380	1132	12173942	13248643	18930571	36833529	4129540	751058	1.06361	0.940192	0.0755	0	0	1	0	3.75	21.8703	13	0	12	1.08333	1	No	1	0.0755	0	1	0	5	0	3
11	MCB	2013	8.81507	22.2621	3.14219	8.80062	13046	1173	15584687	17501712	21869401	44526314	4921383	814443	1.09367	0.914356	0.0755	0	0	1	0	3.75	22.2621	13	0	12	1.08333	1	No	1	0.0755	0	1	0	5	0	3
11	MCB	2014	8.0106	21.9303	2.97466	1.18659	12611	1187	17476862	17889531	22380087	40856172	5934472	384459	1.22438	0.81674	0.1075	1	0	1	0	4.25	21.9303	13	0	12	1.08333	1	No	1	0.0755	0	1	0	5	0	3
11	MCB	2015	8.0423	20.1871	2.75648	1.15955	11930	1217	18709969	19586279	19450000	37868229	6741404	449604	1.28185	0.78012	0.1075	1	0	1	0	4.25	20.1871	13	0	12	1.08333	1	No	1	0.1075	1	1	0	4	0	4
11	MCB	2016	8.97064	4.35214e-05	0.2321	9.73471	10601	1232	20612000	21667595	18149000	43512303	7225093	1566475	1.15556	0.865379	0.108	1	0	1	0	3.5	4.35214e-05	12	0	11	1.09091	1	No	1	0.1075	1	1	0	4	1	4
11	MCB	2017	9.00902	4.08128e-05	0.1894	0.0718107	12509	1300	22074000	21667590	19056450	80726402	8994431	2628698	0.680153	1.47026	0.108	1	0	1	0	3.75	4.08128e-05	13	0	12	1.08333	1	No	1	0.108	1	1	0	4	1	4
11	MCB	2018	9.03209	4.09179e-05	0.1765	0.0737661	14900	13700	22073702	23260457	1300989	69014090	8244999	1260104	0.594297	1.68266	0.108	1	0	1	0	3.75	4.09179e-05	13	0	12	1.08333	1	No	1	0.108	1	1	0	4	1	4
11	MCB	2019	9.12297	12.54	0.019	8.64324	16292	1444	27353543	28679499	-2896887	76189800	10038881	1667580	0.604734	1.65362	0.1134	1	0	1	0	3.75	12.54	13	0	12	1.08333	1	No	1	0.108	1	1	1	4	2	5
11	MCB	2020	9.17554	13.262	0.13262	9.90002	14952	1387	16551828	36522503	80113871	87502337	11636751	3757061	1.29455	0.772467	0.1188	1	0	1	0	3.75	13.262	13	0	12	1.08333	1	No	1	0.108	1	1	1	4	2	5
12	Meezan Bank	2011	8.09406	13.3759	0.976646	16.0957	3669	201	3530161	3471049	2443282	5132144	529260	49507	1.65444	0.604434	0.0149	0	0	1	0	3.5	13.3759	10	0	8	1.25	1	No	1	0.0149	0	1	1	3	1	4
12	Meezan Bank	2012	8.18964	16.2806	1.18283	15.6104	4364	222	4460804	4535669	3112897	5684075	615752	61911	1.90419	0.525158	0.0151	0	0	1	0	3.5	16.2806	9	1	9	1	1	No	1	0.0149	0	1	1	3	2	5
12	Meezan Bank	2013	8.30222	27.2782	1.9091	16.6635	4900	275	5958595	6125830	4059820	9366530	757136	35224	1.58968	0.629056	0.0119	0	0	1	0	3.5	27.2782	11	0	9	1.22222	1	No	1	0.0151	0	1	1	3	2	4
12	Meezan Bank	2014	8.43844	23.1185	1.47714	19.0409	5320	310	7192527	7169611	4505572	10452438	969517	96117	1.63858	0.610283	0.019	0	0	1	0	3.5	23.1185	10	0	8	1.25	1	No	1	0.0119	0	1	1	3	2	4
12	Meezan Bank	2015	8.51815	22.3068	1.30984	19.7413	6248	351	8403862	8406253	4608918	10644849	1258234	100420	1.78495	0.56024	0.019	0	0	1	0	3.5	22.3068	11	0	9	1.22222	1	No	1	0.019	0	1	1	3	2	4
12	Meezan Bank	2016	8.64088	21.3538	1.19131	23.5527	7429	428	10459934	10752655	6285090	13362809	1569327	127062	1.82649	0.547497	0.019	0	0	1	0	3.5	21.3538	10	0	8	1.25	1	No	1	0.019	0	1	1	3	2	4
12	Meezan Bank	2017	8.72579	19.9951	1.03625	2.01863	8040	510	1.09829e+07	1.12903e+07	6.59934e+06	26012401	2891445	9470615	0.752613	1.3287	0.0161	0	0	1	0	3.5	19.9951	10	0	8	1.25	1	No	1	0.019	0	1	1	3	2	4
12	Meezan Bank	2018	8.81807	20.6415	1.03453	1.89163	8500	560	14680291	1.18548e+07	6.76806e+06	22093305	3942236	13026170	0.85281	1.17259	0.0161	0	0	1	0	3.5	20.6415	12	0	10	1.2	1	No	1	0.0161	0	1	1	3	2	4
12	Meezan Bank	2019	8.89304	20.9948	0.0145	22.285	9551	601	16579977	1.24475e+07	7.53159e+06	30271972	6030008	8239335	0.821019	1.218	0.0161	0	0	1	0	3.5	20.9948	12	0	10	1.2	1	No	1	0.0161	0	1	1	3	2	4
12	Meezan Bank	2020	8.97216	22.281	0.22281	22.8936	10069	660	15658567	20548770	62246626	41945187	6822735	41725006	1.08809	0.919039	0.01605	0	0	1	0	3.5	22.281	12	0	10	1.2	1	No	1	0.0161	0	1	1	3	2	4
13	NBP	2011	8.97508	15.4658	0.00197633	9.85096	16248	1259	22571470	23513897	50563981	38458048	8930391	1225469	1.98846	0.502902	0.002	0	1	0	1	3.5	15.4658	9	1	7	1.28571	1	No	1	0.002	0	1	0	3	1	4
13	NBP	2012	9.01495	14.1269	0.00179536	94.1167	16457	1266	26202577	26469490	57337200	43221658	9631579	2171336	1.9996	0.500101	0.002	0	1	0	1	3.5	14.1269	7	1	6	1.16667	1	No	1	0.002	0	1	1	3	2	5
13	NBP	2013	9.06054	13.3116	0.00161485	10.7468	16971	1277	30117272	30796310	63476311	46809561	9587856	2520458	2.11155	0.473585	0.002	0	1	0	1	3.75	13.3116	7	1	6	1.16667	1	No	1	0.002	0	1	1	3	2	5
13	NBP	2014	9.11705	11.1501	0.00126026	12.111	16440	1280	35736823	36268661	72142434	43674305	10706506	2595171	2.53029	0.395212	0.002	0	1	0	1	3.5	11.1501	7	1	6	1.16667	1	No	1	0.002	0	1	0	4	2	4
13	NBP	2015	9.13726	3.47102	0.00392381	13.131	17153	1342	37677868	38653395	89736638	39297962	12346947	3267500	3.02457	0.330626	0.002	0	1	0	1	3.5	3.47102	6	1	6	1	1	No	1	0.002	0	1	0	4	2	4
13	NBP	2016	9.18838	9.41403	0.00110098	5178.47	16190	1354	39424616	42560965	98158511	44166431	12135445	3587373	3.00825	0.33242	0.002	0	1	0	1	3.5	9.41403	9	1	8	1.125	1	No	1	0.002	0	1	0	4	2	4
13	NBP	2017	9.23207	11.362	0.00122906	5453.83	16300	1419	42120000	4.4689e+07	2751000	1145746	13460415	3711867	4.89014	0.204493	0.002	0	1	0	1	3.75	11.362	9	1	8	1.125	1	No	1	0.002	0	1	0	4	2	4
13	NBP	2018	1975706000	13.1529	0.00124764	10.9677	16400	1480	46943418	48351084	-1734000	785291	15908884	4048250	4.51145	0.221658	0.002	0	1	0	1	3.75	13.1529	8	1	7	1.14286	1	No	1	0.002	0	1	0	4	2	4
13	NBP	2019	9.37473	12.977	0.00184358	13.1898	16590	1519	48224847	50394746	-419000	123415023	18403001	4048250	0.673348	1.48512	0.002	0	1	0	1	3.75	12.977	8	1	7	1.14286	1	No	1	0.002	0	1	1	4	3	5
13	NBP	2020	9.44776	10.255	0.10255	13.2847	16876	1525	38736376	57234494	32803273	150178178	20123937	3666797	0.740319	1.35077	0.002	0	1	0	1	3.75	10.255	7	1	6	1.16667	1	No	1	0.002	0	1	1	4	3	5
14	Silk Bank Limited (Saudi Pak Commercial Bank Limited)	2011	7.83673	-94.3352	-4.67044	22314.9	1959	65	2747856	2663091	8490158	57800	327949	133875	26.7561	0.0373746	0.05	0	0	0	0	4.75	-94.3352	8	1	7	1.14286	1	No	1	0.04	0	1	1	3	2	5
14	Silk Bank Limited (Saudi Pak Commercial Bank Limited)	2012	7.86096	-34.2928	-1.60069	22009.1	2179	82	3153601	3041273	8556924	849037	322162	773821	7.58556	0.131829	0.046	0	0	0	0	4.75	-34.2928	8	1	7	1.14286	1	No	1	0.05	0	1	1	3	2	5
14	Silk Bank Limited (Saudi Pak Commercial Bank Limited)	2013	7.95746	13.2741	0.851066	17310.6	2564	85	3779045	3988359	5261835	1870838	386295	182085	5.34265	0.187173	0.0461	0	0	0	0	4.75	13.2741	8	1	6	1.33333	1	No	1	0.046	0	1	1	3	2	5
14	Silk Bank Limited (Saudi Pak Commercial Bank Limited)	2014	7.94969	-6.2531	-0.383054	16168.5	2750	85	4213559	4076652	4860099	1902228	492410	173821	5.12103	0.195273	0.046	0	0	0	0	4.75	-6.2531	9	1	7	1.28571	1	No	1	0.0461	0	1	1	3	2	5
14	Silk Bank Limited (Saudi Pak Commercial Bank Limited)	2015	7.96284	-19.1994	-1.27902	15239.7	2886	88	4407927	4378939	5131997	2159756	593494	279160	4.59101	0.217817	0.046	0	0	0	0	4.75	-19.1994	9	1	7	1.28571	1	No	1	0.046	0	1	1	3	2	5
14	Silk Bank Limited (Saudi Pak Commercial Bank Limited)	2016	8.01136	1.1447	0.089313	-101.064	2906	88	-4692044	-4681452	5022650	3460117	868263	13739	-1.00132	-0.998681	0.046	0	0	0	0	4.75	1.1447	9	1	7	1.28571	1	No	1	0.046	0	1	1	3	2	5
14	Silk Bank Limited (Saudi Pak Commercial Bank Limited)	2017	9.01172	-14.8335	-1.45129	120.854	3250	90	2346022	2340726	5524915	8933315	976838	262719	1.00414	0.995876	0.046	0	0	0	0	4.75	-14.8335	9	1	7	1.28571	1	No	1	0.046	0	1	1	3	2	5
14	Silk Bank Limited (Saudi Pak Commercial Bank Limited)	2018	9.1243	5.5	0.0555	91.3359	3560	110	3519033	2.5748e+06	6.07741e+06	9959053	1241599	6544204	0.686109	1.45749	0.046	0	0	0	0	4.75	5.5	8	1	6	1.33333	1	No	1	0.046	0	1	1	3	2	5
14	Silk Bank Limited (Saudi Pak Commercial Bank Limited)	2019	9.22234	1.45425e-08	0.9	1.27079	3711	123	6341626	6754399	4287000	11670271	1516926	1354466	1.19566	0.836359	0.046	0	0	0	0	4.75	1.45425e-08	8	1	6	1.33333	1	No	1	0.046	0	1	1	3	2	5
14	Silk Bank Limited (Saudi Pak Commercial Bank Limited)	2020	8.23974	9.648	0.09648	0.132275	4112	123	3507740	6841883	6544407	15596213	1739877	631595	0.940481	1.06329	0.046	0	0	0	0	4.75	9.648	8	1	6	1.33333	1	No	1	0.046	0	1	1	3	2	5
15	Soneri Bank Limited	2011	7.97914	1.94895	0.164907	13.442	2097	154	2113660	2078942	3200338	2734505	291820	375037	2.17419	0.459942	0.0153	0	0	0	0	4	1.94895	8	1	7	1.14286	1	No	1	0.002	0	1	0	4	3	4
15	Soneri Bank Limited	2012	8.03385	1.5004	0.123333	13.8752	2559	184	2623991	2669429	4609089	3046652	367766	450277	2.56301	0.390166	0.0133	0	0	0	0	4.25	1.5004	8	1	7	1.14286	1	No	1	0.0153	0	1	1	4	3	5
15	Soneri Bank Limited	2013	8.11305	7.8767	0.658879	13.9744	2494	214	3447925	3481230	8941653	3897921	422853	611554	3.21826	0.310727	0.0133	0	0	0	0	4.25	7.8767	8	1	7	1.14286	1	No	1	0.0133	0	1	1	4	3	5
15	Soneri Bank Limited	2014	8.20038	9.4742	0.765839	14.7109	3272	233	4248241	4459278	6420903	953996	953996	288024	6.89063	0.145125	0.0146	0	0	0	0	4.25	9.4742	8	1	7	1.14286	1	No	1	0.0133	0	1	1	4	3	5
15	Soneri Bank Limited	2015	8.22849	8.09576	0.632494	14.2	3708	239	4937841	4995579	7108724	4850305	1123007	176894	2.77163	0.360799	0.0146	0	0	0	0	4.5	8.09576	8	1	7	1.14286	1	No	1	0.0146	0	1	1	4	3	5
15	Soneri Bank Limited	2016	8.32874	10.4351	0.827415	21.8106	3524	246	5706924	5898964	7610972	6245080	1326122	161101	2.48576	0.402292	0.0146	0	0	0	0	4.5	10.4351	8	1	7	1.14286	1	No	1	0.0146	0	1	1	4	3	5
15	Soneri Bank Limited	2017	8.40371	12.5614	0.948633	13.926	3710	260	8560386	7.07876e+06	11416458	18319732	1343601	500671	1.34197	0.745171	0.0146	0	0	0	0	4.5	12.5614	8	1	7	1.14286	1	No	1	0.0146	0	1	1	4	3	5
15	Soneri Bank Limited	2018	8.44486	10.3003	0.706515	15.2287	3850	275	1.02725e+07	8.49451e+06	17124687	17524408	1286185	318957	1.87646	0.532919	0.0146	0	0	0	0	4.5	10.3003	8	1	7	1.14286	1	No	1	0.0146	0	1	1	4	3	5
15	Soneri Bank Limited	2019	8.44486	13.8176	0.965207	15.2287	4021	290	1.07861e+07	8.91923e+06	2.5687e+07	18504526	1392650	478043	2.22803	0.448826	0.01533	0	0	0	0	4.5	13.8176	8	1	7	1.14286	1	No	1	0.0146	0	1	1	4	3	5
15	Soneri Bank Limited	2020	8.58263	9.775	0.09775	21.263	2857	295	2962906	7359099	13170836	21599792	1705716	26398	1.00703	0.993016	0.01533	0	0	0	0	4.5	9.775	8	1	7	1.14286	1	No	1	0.0146	0	1	1	4	3	5
16	Summit Bank	2011	7.58176	-41.8611	-6.56372	101.393	615	40	1064723	1077054	5016836	636566	141594	12616	9.05347	0.110455	0.0413	0	1	1	0	4.75	-41.8611	11	0	5	2.2	0	No	1	0.039	0	1	0	4	2	3
16	Summit Bank	2012	7.69803	-82.7588	-5.49649	20.2653	665	80	1249094	1258521	3050051	895430	259608	21513	4.72433	0.21167	0.045	0	1	1	0	4.75	-82.7588	11	0	5	2.2	0	No	1	0.0413	0	1	0	4	2	4
16	Summit Bank	2013	8.07829	-23.3387	-1.0941	80.4545	1655	165	3782341	3837424	12380176	506135	437129	87147	19.4114	0.051516	0.015	0	1	1	0	4.75	-23.3387	7	1	5	1.4	1	No	1	0.045	0	1	1	3	2	5
16	Summit Bank	2014	8.12835	-94.34	-0.0203	43.8451	2461	186	3958079	3996962	12390815	127326	620220	97360	24.0837	0.0415218	0.01	0	1	1	0	4.75	-94.34	7	1	4	1.75	0	No	1	0.015	0	1	1	3	2	4
16	Summit Bank	2015	8.09885	-56.28	-0.0146	38.6576	2507	187	4373951	4778445	11337959	848553	846949	144263	11.1389	0.0897751	0	0	1	1	0	4.75	-56.28	7	1	4	1.75	0	No	1	0.01	0	1	1	3	2	4
16	Summit Bank	2016	8.1716	2.09	-0.0015	13.4741	2702	188	-4897850	-4971757	11325171	2426245	1120425	89821	0.401061	2.49339	0	0	1	1	0	5	2.09	7	1	4	1.75	0	No	1	0	0	1	1	3	2	4
16	Summit Bank	2017	8.308	2.01	0.0012	18.8199	2705	189	5.14274e+06	5.46893e+06	14816000	10709851	1350831	601997	2.00831	0.497931	0	0	1	1	0	5		7	1	4	1.75	0	No	1	0	0	1	1	3	2	4
16	Summit Bank	2018	8.36542	-20.59	-0.0101	21.9661	2808	191	-1917711	5817604	16940000	10629247	1346941	587169	1.65902	0.602765	0	0	1	1	0	5	-20.59	7	1	4	1.75	0	No	1	0	0	1	1	3	2	4
16	Summit Bank	2019	8.3991	-12.02	-0.00049	26.2757	2913	193	-6069011	-6228728	17620000	10632454	1346941	737217	0.418772	2.38793	0	0	1	1	0	5	-12.02	7	1	4	1.75	0	No	1	0	0	1	1	3	2	4
16	Summit Bank	2020	8.36741	-10.465	-0.10465	21.0752	2913	193	5236391	6188085	7494224	10632454	1346941	737217	1.48796	0.672061	0	0	1	1	0	5	-10.465	7	1	4	1.75	0	No	1	0	0	1	1	3	2	4
17	UBL	2011	8.79221	16.9438	1.51	12.7372	13982	1120	16608561	17712934	27673022	32693248	5925082	3047849	1.48825	0.671931	0.12	1	1	1	0	3.75	16.9438	9	1	8	1.125	1	No	1	0	0	1	0	4	2	4
17	UBL	2012	8.84434	15.9919	1.61417	12.3979	11573	1124	17765056	18482222	33534272	34108508	6337745	1417557	1.66717	0.599817	0.15	1	1	1	0	3.75	15.9919	9	1	8	1.125	1	No	1	0.12	1	1	0	4	2	5
17	UBL	2013	8.89101	18.9809	1.93721	12.282	12325	1218	19784894	20629158	51116824	39424606	6949191	2429346	1.87579	0.533109	0.091	1	1	1	0	3.75	18.9809	9	1	8	1.125	1	No	1	0.15	1	1	0	4	2	5
17	UBL	2014	8.98237	20.9726	2.16531	11.8733	13344	1278	25448913	26577953	43597349	39642876	9449629	4020789	1.80066	0.555353	0.08	1	1	1	0	3.75	20.9726	9	1	8	1.125	1	No	1	0.091	1	1	1	3	1	6
17	UBL	2015	9.03488	18.6436	1.88521	12.2474	12728	1283	28570569	29648683	44096739	39509363	11443576	1064054	1.96724	0.508326	0.053	0	1	1	0	3.75	18.6436	9	1	8	1.125	1	No	1	0.08	1	1	1	2	1	6
17	UBL	2016	9.04588	19.6461	2.0871	13.2951	13382	1295	29030374	29982904	43714188	44966921	11154420	1318527	1.78869	0.559068	0.068	0	1	1	0	3.75	19.6461	6	1	5	1.2	1	No	1	0.053	0	1	1	3	2	6
17	UBL	2017	9.17207	18.4623	1.96012	9.55139	14100	1325	3.04819e+07	3.05826e+07	4.58999e+07	97574003	14239098	3036738	0.931475	1.07357	0.0374667	0	1	1	0	3.75	18.4623	9	1	8	1.125	1	No	1	0.068	0	1	1	3	2	5
17	UBL	2018	9.19798	17.9315	1.76514	13.49	14900	1350	31903598	33156708	4.81949e+07	101755044	14377568	2270693	0.956658	1.04531	0.0214095	0	1	1	0	4	17.9315	9	1	8	1.125	1	No	1	0.0374667	0	1	1	3	2	5
17	UBL	2019	9.30263	20.3086	2.15614	15.776	15536	1379	35349864	35829187	5.06046e+07	110579895	14831990	23952353	0.81546	1.2263	0.00535238	0	1	1	0	4	20.3086	9	1	8	1.125	1	No	1	0.0214095	0	1	1	3	2	5
17	UBL	2020	9.30157	8.772	0.08772	11.8755	14597	1379	15868803	40329680	89050801	117363124	4364103	15886753	1.0556	0.947329	0.00562	0	1	1	0	4	8.772	9	1	8	1.125	1	No	1	0.00535238	0	1	1	3	2	5
